# Supplementary material for: A DNA Barcode Inventory of Austrian Dragonfly and Damselfly (Insecta: Odonata) Species
Source: Insects. 2025 Oct 16;16(10):1056. doi: 10.3390/insects16101056 (PMC12565296; doi:10.3390/insects16101056)
Supplement: Supplementary file 1 [file insects-16-01056-s001.zip]

Archive with 6 entries (5 files):
- insects-3892928-supplementary/
- insects-3892928-supplementary/Figure S1.pdf
- insects-3892928-supplementary/Figure S2.pdf
- insects-3892928-supplementary/Figure S3.pdf
- insects-3892928-supplementary/Table S1.pdf
- insects-3892928-supplementary/Table S2.pdf
